# Supplementary material for: Disposable Polyaniline/m-Phenylenediamine-Based Electrochemical Lactate Biosensor for Early Sepsis Diagnosis
Source: Polymers (Basel). 2024 Feb 8;16(4):473. doi: 10.3390/polym16040473 (PMC10892424; doi:10.3390/polym16040473)
Supplement: Supplementary file 1 [file polymers-16-00473-s001.zip]

Archive with 1 entries (1 files):
- polymers-2828182-supplementary.pdf
